# Supplementary material for: The complete assembly of human LAT1-4F2hc complex provides insights into its regulation, function and localisation
Source: Nat Commun. 2024 May 2;15:3711. doi: 10.1038/s41467-024-47948-4 (PMC11065870; doi:10.1038/s41467-024-47948-4)
Supplement: Supplementary file 4 — Source Data [file 41467_2024_47948_MOESM4_ESM.xlsx]

## Sheet: Cover
Source Data for:
The complete assembly of the human LAT1-4F2hc complex provides insights into its regulation, function and localisation
Di Wu, Renhong Yan, Siyuan Song, Andrew K. Swansiger, Yaning Li, James S. Prell, Qiang Zhou and Carol V. Robinson

## Sheet: Fig3C
	Control (%)	TCEP treated (%)
Replicate 1	37.66	30.37
Replicate 2	30.79	30.32
Replicate 3	41.89	35.94

## Sheet: Fig5E
	WT (%)	Desialylated (%)	pH 5 (%)
Replicate 1	53.91	28.93	69.53
Replicate 2	47.7	29.03	74
Replicate 3	54.68	38.37	77.78

## Sheet: Fig6A
		Anti-LAT1

## Sheet: Fig6B
SLC3A2 (nTPM, log10)	SLC7A (nTPM, log10)
2.20844	2.58816
1.62531	1.99957
2.73592	3.10636
1.79657	2.15442
2.10209	2.43329
2.09132	2.42226
1.74194	2.0693
1.68124	2.0086
2.3516	2.64601
2.2393	2.53364
2.19201	2.47727
2.00475	2.28735
2.4062	2.68386
2.03342	2.30643
2.32777	2.60076
2.07408	2.33766
2.55352	2.81657
2.20871	2.471
2.14551	2.40295
2.28646	2.54345
2.39463	2.64434
2.83973	3.08881
2.32675	2.57576
2.02325	2.27114
2.0607	2.30814
1.94841	2.19507
2.20493	2.4501
2.30942	2.54913
2.04766	2.28578
2.23955	2.47217
1.75205	1.97772
2.43297	2.65772
2.09934	2.31994
2.57864	2.7972
1.88874	2.10721
2.47144	2.68931
3.13312	3.34986
2.69522	2.9118
2.24871	2.46494
2.36568	2.58115
2.22037	2.43457
2.70834	2.92195
2.41313	2.62624
2.65186	2.86183
2.32366	2.5311
2.14301	2.35025
2.18412	2.39129
2.43886	2.64552
2.2615	2.46389
2.31576	2.5164
2.58501	2.7844
2.13609	2.33425
2.66238	2.86016
2.50745	2.70509
2.53832	2.73488
2.05269	2.24895
1.97772	2.17202
2.95002	3.13862
2.30146	2.48982
2.50934	2.69644
2.61162	2.79748
2.49982	2.68494
3.01791	3.20112
2.41764	2.59846
2.26245	2.44232
2.21005	2.38952
2.62583	2.80298
1.79449	1.96988
2.49721	2.66987
3.01607	3.18724
2.02694	2.19618
2.26364	2.43169
2.43249	2.59912
2.82523	2.99149
2.18893	2.35488
1.89432	2.05918
2.13513	2.29951
2.59351	2.75572
2.10823	2.26951
2.06108	2.2222
2.12024	2.28035
1.74741	1.90741
2.63829	2.79685
2.75166	2.90972
2.10483	2.2615
2.48911	2.64532
2.77078	2.92681
2.50501	2.65925
2.60927	2.76275
2.59671	2.74981
2.54642	2.69697
2.23805	2.3881
1.92117	2.07078
2.24871	2.39811
2.56217	2.71122
1.77012	1.91803
2.21932	2.3653
2.59006	2.73512
1.79657	1.94101
2.34498	2.48742
2.60433	2.745
2.72428	2.86451
2.38881	2.52866
2.15715	2.29645
2.73143	2.87011
2.40705	2.54432
2.63769	2.77422
2.09307	2.22866
2.3216	2.45697
2.90119	3.03543
2.31513	2.44871
2.20249	2.33546
2.4908	2.62273
2.12254	2.25091
2.54133	2.66941
2.5876	2.7155
2.35005	2.47669
2.06446	2.19033
2.23679	2.36116
2.5662	2.69028
2.54258	2.66624
2.92814	3.05135
2.05115	2.17435
2.33945	2.46225
2.05767	2.18041
2.16376	2.28646
2.04297	2.16554
2.98263	3.10315
2.5293	2.64982
2.27021	2.39005
2.16643	2.28601
2.21352	2.33304
2.42488	2.54332
2.56027	2.67861
1.64933	1.76716
2.44264	2.55979
2.89581	3.01229
2.32572	2.44154
2.34986	2.46538
2.28601	2.4014
2.60239	2.71759
2.27114	2.38596
2.3019	2.41664
2.3251	2.43981
2.74304	2.85679
2.91782	3.03133
2.77605	2.88947
2.57875	2.69099
2.78852	2.90075
3.02243	3.13437
2.30341	2.41497
2.1271	2.23855
2.34713	2.45788
1.94349	2.05385
2.48869	2.59879
2.63849	2.7485
2.30792	2.4178
2.34811	2.45743
2.53364	2.64246
2.48458	2.5934
2.19061	2.29929
2.10687	2.21537
2.95361	3.06206
2.47524	2.58274
2.72321	2.83014
2.60681	2.7124
2.04376	2.14922
2.68224	2.78689
2.54407	2.64856
2.06032	2.16465
2.41212	2.51441
2.31429	2.41647
2.79817	2.90009
2.22089	2.32263
2.41027	2.51175
2.56396	2.66539
2.2737	2.37511
2.6464	2.7478
2.82256	2.92387
2.23679	2.33806
2.42781	2.5275
2.55823	2.65792
2.35603	2.45408
2.27898	2.37639
2.83046	2.92783
1.87274	1.96942
2.98164	3.07343
2.2413	2.33224
2.95756	3.04817
2.14019	2.23019
2.70286	2.79211
2.20358	2.2927
1.89098	1.98
2.60938	2.69758
2.21272	2.29951
1.99211	2.07846
2.30792	2.39305
2.18099	2.26553
2.24895	2.33345
2.08314	2.16761
2.06633	2.15076
2.46568	2.54998
2.54133	2.62562
2.57646	2.65973
3.10068	3.18161
2.6766	2.75732
2.9722	3.05289
2.54456	2.62439
3.25732	3.33676
2.83594	2.91498
2.92366	3.00268
1.87099	1.94939
2.04021	2.1186
2.32879	2.40688
2.64777	2.7255
2.55799	2.63568
2.27254	2.34947
2.59428	2.67117
2.20412	2.28035
2.52866	2.60487
2.16376	2.23955
3.10816	3.18375
2.64542	2.71983
2.56324	2.63629
2.81451	2.88734
2.09691	2.16938
2.5867	2.65916
2.88638	2.95852
2.59748	2.66922
2.39428	2.46583
2.92758	2.99861
2.98816	3.05892
2.6039	2.67394
2.03981	2.10958
2.58838	2.65782
2.2824	2.3518
2.27485	2.3442
2.26576	2.33506
2.70757	2.77634
2.04297	2.1116
2.07773	2.14551
2.27114	2.33866
2.31869	2.38596
2.78569	2.85291
2.55546	2.62263
2.3249	2.39164
2.36773	2.43441
2.18213	2.24871
2.30643	2.37291
2.90993	2.97635
1.99167	2.05805
2.98994	3.05626
2.10721	2.17348
2.90412	2.97016
2.74028	2.80632
2.86082	2.92655
2.30878	2.3742
2.21617	2.28103
2.74162	2.80577
2.47173	2.5358
2.37107	2.43505
2.07518	2.13862
2.56182	2.6249
2.92927	2.99207
2.28398	2.34674
2.72843	2.79085
2.90977	2.97169
2.42651	2.48841
3.17952	3.24137
2.39794	2.45969
2.42029	2.48187
2.05652	2.11793
2.31429	2.3753
2.33925	2.40002
2.06893	2.12969
2.35526	2.41564
2.31154	2.37181
2.45056	2.51068
2.33905	2.39898
2.76507	2.82478
2.61426	2.67385
2.83078	2.8902
2.67495	2.73432
2.27254	2.33183
2.37931	2.43807
2.00817	2.06633
2.97405	3.03214
2.98538	3.0434
2.52504	2.58297
2.81398	2.87151
2.28307	2.33965
1.83885	1.89542
2.53135	2.58771
1.87157	1.92788
2.1532	2.20925
2.58737	2.64335
2.75709	2.81285
3.09433	3.14959
1.96848	2.02325
1.96661	2.02119
2.42749	2.48202
2.40637	2.4603
3.00949	3.06326
2.42455	2.47784
2.72648	2.77967
2.40909	2.46225
2.38184	2.43329
2.84098	2.89226
2.35218	2.40329
2.19562	2.24527
2.63347	2.68278
2.77495	2.8238
2.07591	2.12418
2.28735	2.33546
1.83948	1.88705
2.77801	2.82523
1.88195	1.92891
2.11327	2.16017
2.35507	2.40175
2.76358	2.80929
2.53618	2.58184
1.70415	1.74974
3.13309	3.17811
2.40002	2.44467
1.40312	1.44716
2.71357	2.75755
2.74539	2.78895
2.79071	2.83385
2.4894	2.53237
2.22427	2.26717
2.256	2.29885
2.49982	2.54208
2.56003	2.60228
2.21005	2.25212
1.99388	2.03543
2.9578	2.99887
2.57183	2.61289
2.10789	2.1486
2.52323	2.56384
2.63649	2.67697
2.48911	2.52956
2.38917	2.42959
2.13033	2.17056
2.29048	2.33041
2.26834	2.30792
2.32858	2.36754
2.50079	2.5397
2.62613	2.66455
2.26553	2.30384
2.12613	2.16435
2.61098	2.64904
1.88081	1.91855
2.40381	2.44138
2.4915	2.52892
2.9747	3.01204
2.29754	2.33465
2.42341	2.46045
2.19285	2.22968
2.59129	2.62737
2.38489	2.42095
2.39794	2.43393
2.00518	2.041
2.80243	2.8379
2.48359	2.51904
2.64217	2.67724
2.86888	2.90347
1.95036	1.98408
2.40773	2.44122
2.35468	2.38792
2.41731	2.44994
2.0693	2.1014
2.68789	2.71958
2.31239	2.34341
2.93551	2.96628
2.40295	2.43361
3.03957	3.06978
2.55642	2.58569
2.39811	2.427
3.01966	3.0484
2.39568	2.42439
2.36586	2.39445
2.47727	2.50542
2.5172	2.54531
2.11261	2.14019
2.43361	2.46105
2.05918	2.08636
1.78032	1.80686
2.59868	2.62521
2.5382	2.56455
2.54605	2.57229
2.56372	2.58872
2.27346	2.29842
2.13033	2.15473
2.19811	2.22246
2.30835	2.33203
2.72288	2.7464
2.23955	2.26245
2.89823	2.9207
2.50637	2.52853
2.28012	2.30211
2.53058	2.55242
2.49982	2.52114
2.8893	2.91014
2.24155	2.26198
2.70424	2.7246
2.70062	2.7209
2.52401	2.54419
2.39005	2.40976
3.01026	3.02959
2.21458	2.23376
2.46553	2.48416
2.17493	2.1934
2.99065	3.00834
2.4915	2.5088
2.43807	2.455
2.37088	2.38739
3.04646	3.06296
2.61066	2.62706
2.6506	2.66699
2.53857	2.55437
2.15168	2.16732
2.54195	2.55739
3.17998	3.19512
2.11661	2.13162
2.1014	2.11594
2.21272	2.22686
2.53995	2.55388
2.19257	2.20629
2.12189	2.13545
2.84893	2.86207
2.16256	2.17551
2.56561	2.57852
2.19728	2.21005
2.39585	2.40824
2.12024	2.13162
2.33985	2.35122
2.40295	2.4143
2.44122	2.4524
2.35353	2.36455
2.19285	2.20385
2.14582	2.15625
2.51601	2.52608
2.05767	2.06744
2.18808	2.19783
2.3731	2.38166
3.42323	3.43125
2.10483	2.11261
2.99493	3.001
2.93445	2.94022
2.72008	2.72526
2.43886	2.44342
2.56122	2.56538
2.78859	2.79204
2.34947	2.35276
2.02366	2.02653
2.40088	2.40243
2.71425	2.71575
2.32756	2.32879
2.55194	2.55315
2.88224	2.88326
2.37438	2.37475
2.58535	2.58557
3.03048	3.03052
2.33885	2.33885
2.52323	2.5227
1.98408	1.98318
2.56597	2.56502
2.91094	2.90998
2.45803	2.45697
2.52815	2.52673
2.48926	2.48742
1.89321	1.89098
2.78046	2.77822
2.83891	2.83664
2.51508	2.51242
2.88627	2.88321
2.45818	2.455
2.14582	2.14239
2.79941	2.79595
2.01494	2.01115
2.0835	2.07918
2.37912	2.37475
2.39898	2.39428
2.23147	2.2266
2.67099	2.66577
2.30664	2.30103
2.88491	2.87812
1.97955	1.97267
2.02449	2.01745
2.08565	2.07846
2.56419	2.55678
2.875	2.86729
2.53491	2.52711
2.4442	2.43632
2.80767	2.79955
3.17214	3.16367
2.52853	2.51983
2.60541	2.59649
2.7026	2.69355
3.04411	3.03491
2.49624	2.48686
2.52127	2.51175
2.74406	2.73376
2.5463	2.53555
2.98064	2.9697
2.10619	2.09517
2.3298	2.31827
1.80072	1.78888
2.80448	2.79155
2.24822	2.23477
2.55485	2.54008
2.34084	2.32593
2.87442	2.85908
2.21405	2.19756
2.62315	2.6066
2.82633	2.80929
2.96218	2.94498
2.58001	2.56205
2.00389	1.98588
2.82556	2.80713
2.26102	2.24229
2.47378	2.45454
2.35832	2.33905
2.28713	2.26764
2.3485	2.32899
2.49066	2.47056
2.2222	2.20194
1.95472	1.93399
2.36286	2.34163
2.45924	2.43743
2.30038	2.2783
2.67523	2.65302
1.92221	1.89982
2.42472	2.40123
3.28928	3.26574
2.42111	2.39724
2.24378	2.21985
2.68269	2.65811
2.78979	2.76507
2.59218	2.56738
2.26975	2.24477
2.6733	2.64826
2.06032	2.03503
2.63448	2.60895
2.455	2.42894
2.28825	2.26198
1.84323	1.8169
2.31931	2.29292
2.89845	2.87122
2.43743	2.4101
3.04036	3.01267
2.69784	2.66987
2.80828	2.77996
1.94399	1.91487
2.21985	2.19061
2.35851	2.32919
2.84036	2.8107
2.0607	2.0306
2.59638	2.56573
2.56396	2.53326
2.15442	2.12352
2.87344	2.84248
2.78611	2.75435
2.72444	2.69267
2.08135	2.04922
1.89487	1.86273
2.27508	2.24279
2.23679	2.20412
2.53275	2.49996
2.44436	2.41145
3.06741	3.03423
3.00337	2.97011
2.2824	2.24895
2.57415	2.54045
2.68744	2.65205
2.55715	2.52088
2.57148	2.53479
3.16152	3.12441
2.42259	2.38543
2.22789	2.19061
2.28601	2.24871
3.18969	3.15238
2.14019	2.10278
2.04571	2.00775
2.56808	2.52994
2.64167	2.60228
2.4764	2.43696
2.63458	2.59428
1.98453	1.94399
2.30578	2.26505
3.08012	3.0387
2.38489	2.34262
2.16197	2.11959
2.09899	2.05614
1.75205	1.70842
2.47319	2.42911
2.82549	2.78132
2.89476	2.8504
2.09482	2.05038
2.05918	2.01452
2.64177	2.59704
2.08171	2.03663
2.44467	2.39933
2.3166	2.27091
2.34967	2.30384
2.67952	2.63347
2.27807	2.23096
2.02938	1.98227
3.04317	2.9959
2.50826	2.4606
2.88717	2.83929
2.33526	2.28713
2.51917	2.471
2.46746	2.41896
2.1345	2.08565
2.54108	2.49192
2.89801	2.84831
2.5339	2.48344
2.47422	2.42341
2.2159	2.16495
2.18041	2.12937
2.70544	2.6535
2.37949	2.32715
2.52866	2.47611
2.48101	2.42813
2.59195	2.53895
2.37475	2.32139
2.65079	2.59737
2.30707	2.25358
2.56241	2.5084
2.90325	2.8488
2.62921	2.57473
2.53033	2.47538
2.32077	2.26576
2.59173	2.53668
2.01995	1.96473
2.75435	2.69871
1.94743	1.89154
2.62593	2.56972
2.87175	2.81551
2.94586	2.88958
2.21032	2.15381
2.45637	2.39985
1.63749	1.58092
2.4239	2.36698
2.57634	2.51772
2.48869	2.42911
2.58659	2.52699
2.5753	2.51548
2.83904	2.77851
2.50718	2.44498
2.27921	2.21696
2.46374	2.4014
1.8893	1.82672
2.20952	2.14675
2.23654	2.17377
2.6291	2.56597
2.19673	2.13354
1.82151	1.75815
1.85309	1.78817
2.40398	2.33905
2.50079	2.43569
2.72713	2.66172
2.10789	2.04179
2.33062	2.26435
2.76879	2.70209
2.76035	2.69355
2.59417	2.52737
2.52621	2.45939
1.84757	1.78032
2.50826	2.44012
2.67367	2.60541
1.91487	1.84634
2.73592	2.66577
2.53983	2.46864
2.56514	2.49388
2.20548	2.13418
2.48273	2.41128
2.0693	1.99782
2.28081	2.20817
2.68386	2.61119
1.94201	1.86923
2.82679	2.75397
2.15594	2.08279
2.43169	2.35851
2.16554	2.09167
2.25212	2.17811
2.26293	2.18865
2.50529	2.43056
2.78376	2.70893
2.58001	2.50515
1.73239	1.65706
2.36455	2.28914
2.31006	2.2335
2.61109	2.53453
2.52362	2.44638
2.8836	2.80598
2.21219	2.1345
2.15351	2.07555
2.56455	2.48615
2.32056	2.2413
2.66867	2.58928
2.14051	2.06108
2.6733	2.59384
2.27692	2.197
2.49721	2.41664
2.56205	2.48073
2.26411	2.18241
2.40346	2.3216
1.94101	1.85914
2.67952	2.59748
2.44824	2.36605
2.2572	2.17493
2.72591	2.64326
2.85727	2.77452
3.11491	3.03185
1.90091	1.81757
2.53339	2.44963
2.45469	2.37088
2.49748	2.4128
2.65002	2.56443
2.5311	2.44545
1.80003	1.71433
2.3995	2.31366
2.47392	2.38792
2.89933	2.81331
2.64875	2.56241
2.92947	2.84267
2.58973	2.50147
2.48487	2.39533
2.78032	2.69064
2.00775	1.91803
2.33203	2.24204
2.98936	2.89927
2.57507	2.48487
2.79553	2.70492
2.74702	2.65619
2.49248	2.40157
2.30016	2.20925
2.69705	2.60606
2.56996	2.47857
2.15442	2.06296
2.5858	2.49388
2.51175	2.41946
2.57426	2.48187
2.0306	1.93802
2.0667	1.97313
2.89282	2.799
2.33786	2.24353
2.76775	2.67339
2.66708	2.57252
2.29292	2.19811
2.56891	2.47392
2.15045	2.05538
2.33686	2.24155
2.38021	2.28443
2.13956	2.04258
3.0029	2.90574
2.33646	2.2393
2.23477	2.13704
2.32818	2.22891
2.3934	2.29336
2.54456	2.44451
2.52905	2.42894
1.81291	1.71265
2.52879	2.4283
2.36642	2.26576
2.40739	2.30535
2.499	2.3962
3.04524	2.94201
2.37767	2.2737
2.33102	2.2266
2.73207	2.62685
2.6081	2.50243
2.29159	2.18583
2.45117	2.34537
1.9722	1.86629
2.04766	1.94151
3.04183	2.93566
1.99607	1.88986
2.43297	2.32613
2.79588	2.68886
2.48144	2.3742
2.35526	2.24797
2.54456	2.43648
2.79644	2.68789
2.97035	2.86159
2.54839	2.43933
2.58161	2.47246
2.96633	2.85697
2.24378	2.13322
2.94562	2.83417
2.21431	2.10243
2.93151	2.81935
2.75504	2.64286
2.39794	2.28556
2.49734	2.38364
2.87749	2.76328
2.83992	2.72534
2.68869	2.5738
2.37822	2.26316
3.0845	2.96886
2.54183	2.42602
1.96661	1.85065
3.38627	3.26963
2.70919	2.5924
2.76223	2.64464
2.87604	2.758
2.40518	2.28601
2.42765	2.30835
2.61236	2.49304
2.33806	2.21827
2.5885	2.46864
1.96426	1.84386
2.23401	2.11294
2.32552	2.20385
2.17406	2.05231
2.4138	2.29203
2.24699	2.12516
2.38453	2.26221
2.60917	2.48671
2.01072	1.88818
3.225	3.10219
1.88423	1.76118
2.42732	2.30384
2.38256	2.25888
2.37858	2.25455
2.24055	2.11561
2.3969	2.27161
1.68664	1.5611
2.68717	2.5611
2.50759	2.3813
2.62252	2.49582
2.51561	2.38881
2.63749	2.51014
2.35064	2.22298
2.82743	2.6988
1.97451	1.84572
2.29885	2.16938
2.78046	2.65002
2.32919	2.19866
2.65648	2.52569
2.47085	2.34005
2.43345	2.30255
2.72288	2.5914
2.38021	2.24871
2.70603	2.57426
2.54543	2.41313
2.46716	2.33465
3.28515	3.1518
2.93136	2.79761
1.91698	1.78319
2.35334	2.21906
2.79574	2.66143
2.58286	2.4484
2.16967	2.03503
2.41212	2.27715
2.46374	2.32858
1.99344	1.85794
2.49332	2.35717
2.22376	2.08636
2.61742	2.47943
2.69984	2.56158
2.69144	2.55182
2.40841	2.26834
2.60433	2.46419
2.34635	2.20602
2.86344	2.72272
2.29203	2.15076
2.45179	2.31006
2.64582	2.50406
2.94866	2.80679
2.79	2.64807
2.53744	2.39393
2.37967	2.23553
2.20412	2.05994
2.13162	1.98722
2.37328	2.22814
2.45606	2.31069
1.96426	1.81889
2.47553	2.3298
2.29623	2.15045
2.33445	2.18837
2.82982	2.68323
2.14706	2
2.28285	2.13577
2.55011	2.40243
2.32879	2.1807
2.24502	2.09691
2.26435	2.11594
2.27921	2.13033
2.15715	2.00817
2.72989	2.5807
2.40841	2.25792
2.3166	2.16554
2.50813	2.35679
2.67127	2.5197
2.8038	2.65196
2.7824	2.6289
2.08565	1.93146
2.31006	2.15564
3.03048	2.87506
2.48841	2.33244
2.11126	1.95521
2.266	2.10992
2.36549	2.20925
2.24353	2.08672
2.18724	2.03019
2.49276	2.33566
2.8099	2.65147
2.42991	2.27114
2.53314	2.37401
2.49596	2.33646
2.14737	1.98767
2.2833	2.12352
2.76507	2.60477
2.62014	2.45969
2.49234	2.33102
2.09552	1.93399
2.46568	2.30276
2.37438	2.21139
2.36493	2.20085
2.40637	2.2413
2.43441	2.26928
2.50961	2.3438
2.70252	2.53668
2.44716	2.28103
2.5042	2.33646
2.33826	2.16909
3.00208	2.83232
2.8107	2.64078
2.19811	2.02816
2.15987	1.98945
1.88986	1.71933
2.10243	1.93095
2.63083	2.45818
2.21775	2.04376
2.42651	2.25212
2.47784	2.3032
2.22427	2.04883
2.60863	2.43281
2.63518	2.45924
3.58714	3.41069
2.51759	2.33826
1.97818	1.79865
2.59483	2.41481
1.94101	1.75967
2.90217	2.72049
2.38686	2.20493
2.71189	2.52956
2.93997	2.75679
2.47188	2.28847
2.96844	2.78497
3.13497	2.95143
2.72428	2.5407
2.39164	2.2071
2.49803	2.31069
2.59594	2.40824
2.35622	2.16761
2.43345	2.24477
2.42553	2.23325
2.56289	2.37033
2.64582	2.45301
2.30899	2.11561
2.47114	2.27715
2.26435	2.06967
2.90227	2.70757
2.27898	2.08279
2.33486	2.13862
2.61416	2.41764
2.42959	2.23274
2.72738	2.53033
2.07188	1.87332
2.60863	2.40875
1.95856	1.75815
2.20167	2.00087
2.67569	2.47349
2.67961	2.47712
2.39199	2.18921
2.73894	2.53542
2.79099	2.58636
2.53719	2.33183
2.68833	2.48287
2.59251	2.38686
2.11093	1.90472
2.35064	2.14426
2.61742	2.41095
2.31154	2.10449
2.84004	2.63215
2.45834	2.24895
2.54827	2.33806
2.83385	2.62346
2.21669	2.00604
2.58917	2.37749
2.92236	2.71063
2.4239	2.21139
2.1934	1.97955
2.95002	2.736
2.26221	2.04766
2.79393	2.57921
3.23847	3.02371
2.48515	2.27021
2.55011	2.33506
2.5682	2.35315
2.63438	2.41929
2.58309	2.36791
2.66904	2.45378
2.26293	2.04689
2.40157	2.18441
2.36568	2.14768
2.62757	2.40943
2.01828	1.79934
2.35698	2.13704
2.55267	2.33264
2.57322	2.35276
2.72835	2.50745
2.42586	2.20493
1.98227	1.76042
1.8657	1.64345
2.28081	2.05805
2.28803	2.06371
2.32654	2.10209
2.44467	2.21985
2.79948	2.57403
2.98055	2.75481
3.14189	2.91593
2.64137	2.41481
3.09307	2.86635
2.88581	2.65906
2.78986	2.56253
2.5506	2.32325
2.68269	2.4553
2.3166	2.0892
2.2079	1.97772
2.35908	2.1284
2.65667	2.42259
2.24477	2.00732
2.99087	2.74889
2.80475	2.56217
2.48869	2.24576
2.67043	2.42732
2.21775	1.97313
2.36436	2.11959
2.11494	1.86688
2.86195	2.61268
2.26553	2.01452
2.40209	2.15045
2.83014	2.57749
2.52297	2.26928
2.10653	1.85187
1.81491	1.55991
2.50133	2.24527
2.03423	1.77452
2.40002	2.13862
1.95952	1.69723
2.77247	2.50974
2.86629	2.60325
2.64748	2.38238
2.61752	2.35044
2.41847	2.15106
2.26998	2.00217
2.41397	2.14551
2.51055	2.24204
2.15746	1.88874
2.40841	2.13925
1.97267	1.70157
2.11361	1.84073
2.27852	2.00389
2.35813	2.08279
2.48799	2.21112
2.11193	1.83506
2.53504	2.2572
2.6081	2.3294
2.84831	2.56785
2.50379	2.22011
2.44514	2.16017
2.24993	1.96473
2.35025	2.06371
2.26007	1.97267
2.20844	1.92012
2.56855	2.28012
2.49388	2.2052
1.93349	1.64345
2.33945	2.04883
2.40261	2.10924
2.35641	2.06258
2.46195	2.16791
2.11126	1.81624
2.22089	1.9248
2.24724	1.95085
2.51654	2.21906
2.64395	2.34459
2.405	2.10517
2.40295	2.10278
2.49707	2.19673
2.471	2.17026
2.34163	2.03822
2.84745	2.54332
2.72835	2.4221
3.54834	3.24182
2.81637	2.50664
2.64108	2.33102
2.49554	2.18441
2.31006	1.9987
2.97978	2.66717
2.44638	2.1329
2.90363	2.58715
2.63589	2.31848
2.1532	1.83059
2.98574	2.66181
2.94062	2.61669
2.56086	2.23654
2.61742	2.29137
2.12483	1.79796
2.0465	1.71933
2.36549	2.03782
2.22814	1.89982
2.60325	2.27393
2.18127	1.85126
2.455	2.12189
2.51587	2.18241
2.26007	1.92634
2.88087	2.5463
2.2572	1.92117
2.21059	1.87448
2.51601	2.17898
2.5427	2.20412
2.92376	2.5849
2.08386	1.74351
2.47596	2.1313
2.82164	2.47538
2.18127	1.83378
2.25018	1.90255
2.1245	1.77452
2.37236	2.02078
2.26007	1.90849
2.14737	1.79169
2.47217	2.11494
2.66913	2.31027
2.39058	2.02857
2.78075	2.41797
2.61627	2.25164
2.77408	2.40535
2.06108	1.69197
2.39777	2.02694
2.17869	1.80686
2.52035	2.14613
2.32201	1.94694
2.97959	2.60119
1.81491	1.43616
2.44342	2.06333
2.67523	2.28375
2.56691	2.17202
2.69662	2.29929
2.52022	2.12057
2.50651	2.10449
2.21059	1.8055
2.39076	1.97772
2.63175	2.21537
3.27028	2.84726
2.41061	1.98543
2.36866	1.94201
2.63428	2.20683
2.19312	1.76193
2.74123	2.306
2.89237	2.45545
2.91009	2.46953
3.1407	2.7001
2.27277	1.8293
2.32736	1.88081
2.57264	2.12024
2.50556	2.05269
2.4096	1.95328
2.67523	2.21458
2.5783	2.1176
2.18241	1.71684
2.10823	1.63949
2.33686	1.86688
2.88964	2.41896
2.28285	1.80821
2.45423	1.97451
2.16077	1.67943
2.18441	1.6981
2.44044	1.95376
2.54332	2.05652
2.24403	1.75664
2.31639	1.82151
2.2398	1.734
2.92819	2.40807
1.93601	1.40993
2.57623	2.04805
2.51601	1.97635
2.48855	1.94052
2.9763	2.42111
2.83378	2.27485
2.58138	2.00043
2.74194	2.10551
2.30899	1.63949
2.25237	1.57054
2.27439	1.58206
2.3668	1.66652
2.62159	1.91855
2.6777	1.94645
3.03314	2.26245
2.66276	1.80414
2.62387	1.75967

## Sheet: Fig6C
HeLa	SLC3A2	SLC7A5	SLC7A6	SLC7A7	SLC7A8	SLC7A10	SLC7A11
nTPM	812.4	861.6	40.7	0.5	0	0	34

## Sheet: Fig6D
		Anti-LAT1			Anti-4F2hc

## Sheet: S_Fig9C
Lipids	Control (%)	Delipidated (%)
PE(32:1)	2.13	1.76
PE(34:1)	7.51	9.09
PE(34:2)	6.87	8.66
PE(36:1)	12.1	12.09
PE(36:2)	18.32	32
PE(36:3)	1	1
PE(38:1)	1.47	0
PE(38:2)	2.68	2.17
PE(38:3)	1.11	0.81
PE-P(32:1)	2.56	2.88
PE-P(34:1)	13.58	13.86
PE-P(34:2)	1.89	2.02
PE-P(36:1)	13.78	6.7
PE-P(36:2)	6.24	6.06
PE-P(36:3)	1.08	0
PE-P(38:1)	3.68	0
PE-P(38:2)	2.49	0.89
PE-P(38:3)	1.5	0

## Sheet: S_Fig12B
Apo (%)	PE binding (%)
30.29	33.04
31.36	37.82
38.19	35.51

## Sheet: S_Fig12D
Monomer (%)	Theoretical dimer (%)	Homo-dimer (%)
14.88	29.76	28.54
15.91	31.82	33.18
14.56	29.12	30.72

[truncated: 8 more sheets: S_Fig16B, S_Fig17A, S_Fig17B, S_Fig17C, S_Fig17D, S_Fig17E, S_Fig17F, S_Fig17G]
